# Supplementary material for: PPSP: prediction of PK-specific phosphorylation site with Bayesian decision theory
Source: BMC Bioinformatics. 2006 Mar 20;7:163. doi: 10.1186/1471-2105-7-163 (PMC1435943; doi:10.1186/1471-2105-7-163)
Supplement: Additional file 1 — To test whether the training data sets are highly redundant, we retrieve all protein sequences for each PK-specific substrate. Then we use CD-HIT to check whether many protein sequences are highly homologous. The result of the eight PK groups employed in this work is listed. However, most of the PK-specific substrates are shown with low similarity. For CK2 and PKA, we carefully check each pairs of the homologous protein sequences. However, most of the phosphorylation sites are not homologous sites. Thus, we propose the training data set is proper for this work with low redundant. [file 1471-2105-7-163-S1.xls]

## Sheet: Sheet1
PK name	Original data (No.seq)	40% identity (No.seq)	70% identity (No.seq)	90% identity (No.seq)
ATM	19	19	19	19
CK2	75	69	72	73
Met/RON	4	3	3	4
mTOR	5	4	4	5
PKA	108	84	98	102
S6K	12	12	12	12
Syk	11	11	11	11
TRK	3	3	3	3
