# Supplementary material for: PPSP: prediction of PK-specific phosphorylation site with Bayesian decision theory
Source: BMC Bioinformatics. 2006 Mar 20;7:163. doi: 10.1186/1471-2105-7-163 (PMC1435943; doi:10.1186/1471-2105-7-163)
Supplement: Additional file 2 — The statistics of the annotations of the phosphorylation information from Swiss-Prot database. The entries annotated with "by similarity", "potential", "probable" or "partial" are regarded as ambiguous annotations. There are only 842 annotations of the kinase-specific phosphorylation sites provided. [file 1471-2105-7-163-S2.xls]

## Sheet: Sheet1
Swiss-Prot (Release 48.5 of 22-Nov-2005)
Number of phosphorylated proteins
Type	Number of phosphorylated proteins	Serine (S)	Threonine (T)	Tyrosine (Y)	Total
Potential*	3794	5054	1627	1243	7924
No-kinase	1227	2013	356	223	2592
kinase-specific	438	577	181	84	842
autocatalysis	96	47	42	73	162
All	5555	7691	2206	1623	11520
*The entries are annotated as “by similarity”, “potential”, “probable” or "partial".
