# Supplementary material for: PPSP: prediction of PK-specific phosphorylation site with Bayesian decision theory
Source: BMC Bioinformatics. 2006 Mar 20;7:163. doi: 10.1186/1471-2105-7-163 (PMC1435943; doi:10.1186/1471-2105-7-163)
Supplement: Additional file 3 — The statistics of the annotations of the kinase-specific phosphorylation sites from Swiss-Prot database. There are only 18 PK groups with not less than ten sites. [file 1471-2105-7-163-S3.xls]

## Sheet: Sheet1
PK group	Serine (S)	Threonine (T)	Tyrosine (Y)	Total
Tyrosine-protein kinase ABL			10	10
5'-AMP-activated protein kinase/AMPK	1			1
Serine-protein kinase ATM/ATR	28	2		30
CDK-activating kinase CAK	1	6		7
CaM kinase I/IV	9	2		11
CaM-kinase II	19			19
Cell division control protein 2 CDC2	34	24		58
Cell division protein kinase CDK2-9	18	16		34
Serine/threonine-protein kinase Chk1/Chk2	6	2		8
Casein kinase I	7			7
Casein kinase II	67	13	1	81
Tyrosine-protein kinase CSK			5	5
dsDNA kinase/DNA-PK	6			6
Epidermal growth factor receptor/EGFR			10	10
Focal adhesion kinase/FAK1			2	2
Glycogen synthase kinase-3/GSK-3	7	5		12
Integrin-linked protein kinase 1/ILK1	4			4
Insulin receptor INSR/IR			11	11
Serine/threonine-protein kinase IPL1	5	1		6
Janus kinase/JAK			13	13
Tyrosine-protein kinase LYN			2	2
Mitogen-activated protein kinase/MAPK	23	16		39
MAPKKK/MAP3K14	3			3
Myosin light chain kinase/MLCK	1	1		2
p21-activated kinase/PAK2,3	1			1
platelet-derived growth factor receptor /PDGFR			4	4
3-phosphoinositide dependent protein kinase/PDK	2	8		10
Phosphorylase B kinase/PHK	12	1		13
cAMP-dependent protein kinase/PKA	124	22		146
Protein kinase B/PKB/AKT	16	7		23
Protein kinase C/PKC	111	25		136
cGMP-dependent protein kinase/PKG	7	1		8
Polo-like kinase/PLK	6	1		7
RAF proto-oncogene serine/threonine-protein kinase	4	1		5
Rho-associated protein kinase/ROCK	1	6		7
Serum/glucocorticoid-regulated kinase/SGK	2			2
Tyrosine kinase Src			14	14
Aurora/IPL1-related kinase 1/STK6	1			1
Total	526	160	72	758
