# Supplementary material for: PPSP: prediction of PK-specific phosphorylation site with Bayesian decision theory
Source: BMC Bioinformatics. 2006 Mar 20;7:163. doi: 10.1186/1471-2105-7-163 (PMC1435943; doi:10.1186/1471-2105-7-163)
Supplement: Additional file 4 — Data set description for each protein kinase. [file 1471-2105-7-163-S4.xls]

## Sheet: Sheet1
PK group	Positive size	Negative size
ALK	23	22
AMPK	28	2261
ATM	43	2021
Abl	31	316
Aurora-A	13	892
Aurora-B	23	627
BTK	14	159
CAK	14	563
CDK	91	3593
CHK1_CHK2	20	962
CK1	38	867
CK2	137	4975
CaM-I	7	672
Cam-II	37	3149
DAPK	14	782
DNA-PK	38	1165
EGFR	56	332
EPHA3	19	269
FAK	13	235
FGFR	32	188
Fes	8	73
Fms	6	64
Frg	9	107
Fyn_yes	38	447
GRK	53	535
GSK3	31	1373
Hck	9	142
IGFR	23	124
IKK	37	818
ILK	7	293
IPL1	19	434
IR	37	206
JAK	37	332
KIS	4	288
Lck	23	289
Lyn	24	301
MAPKAPK2	17	265
MAPKKK	4	137
MAPKK	18	520
MAPK	50	2494
MER	3	25
MLCK	5	54
Met_RON	19	122
mTOR	15	424
NIMA	14	247
p34CDC2	42	1473
PAK	33	1803
PDGFR	22	155
PDK	23	1002
PKA	182	8168
PKB	40	3500
PKC	161	5825
PKG	19	1287
PKR	14	207
PLK	28	1671
PhK	17	546
RET	9	28
ROCK	16	869
Rlk	5	47
S6K	14	592
SGK	15	710
Src	80	879
Syk	27	212
TGFR2	6	74
TRKA,B,C	13	77
Tie2	5	32
Tyk2	6	50
VEGFR	16	182
ZAP70	14	80
