# Supplementary material for: PPSP: prediction of PK-specific phosphorylation site with Bayesian decision theory
Source: BMC Bioinformatics. 2006 Mar 20;7:163. doi: 10.1186/1471-2105-7-163 (PMC1435943; doi:10.1186/1471-2105-7-163)
Supplement: Additional file 5 — The prediction performance of PPSP (self-consistency, Jack-Knife validation and n-fold cross-validation) for 22 PK groups with large data set (N ≥ 30). [file 1471-2105-7-163-S5.xls]

## Sheet: Sheet1
PK group	Self-consistency		Jack-Knife		4-Folder		6-Folder		8-Folder		10-Folder		Positive size	Negative size
	Sn	Sp	Sn	Sp	Sn	Sp	Sn	Sp	Sn	Sp	Sn	Sp
Abl	0.83871	0.91456	0.77419	0.77215	0.74419	0.75316	0.7549	0.75316	0.754	0.75633	0.75645	0.75949	31	316
ATM	0.93023	0.94062	0.86047	0.91885	0.8532	0.90139	0.8524	0.90699	0.857	0.90648	0.86047	0.9139	43	2021
Cam-II	0.86486	0.89489	0.72973	0.9222	0.713	0.89775	0.7156	0.8999	0.7243	0.91902	0.7277	0.91712	37	3149
CDK	0.92308	0.93626	0.92308	0.93293	0.91209	0.93543	0.913	0.9332	0.9178	0.9307	0.91209	0.93348	91	3593
CK1	0.76316	0.81546	0.60526	0.65629	0.60158	0.64706	0.60358	0.64669	0.60895	0.64284	0.6092	0.6436	38	867
CK2	0.83212	0.9001	0.83212	0.88442	0.81022	0.87899	0.8227	0.87342	0.81752	0.88482	0.81837	0.88221	137	4975
DNA-PK	0.81579	0.89099	0.65789	0.76309	0.6578	0.71502	0.63158	0.75622	0.61526	0.76137	0.63263	0.75107	38	1165
EGFR	0.9375	0.9006	0.80357	0.79217	0.78571	0.75193	0.7752	0.78313	0.78471	0.7778	0.78214	0.7917	56	332
FGFR	0.90625	0.87766	0.59375	0.59574	0.59375	0.58511	0.5925	0.5917	0.5925	0.59279	0.5925	0.59043	32	188
Fyn/yes	0.76316	0.89262	0.71053	0.79195	0.65789	0.76957	0.6578	0.81432	0.68421	0.78971	0.6884	0.77181	38	447
GRK	0.73585	0.83178	0.69811	0.79252	0.65377	0.77757	0.66038	0.7751	0.6632	0.77383	0.6653	0.79065	53	535
GSK3	0.90323	0.88929	0.70968	0.81355	0.70194	0.80772	0.70968	0.80918	0.7067	0.81036	0.69742	0.81646	31	1373
IKK	0.81081	0.86919	0.72973	0.81296	0.7027	0.78873	0.70162	0.7965	0.707	0.79117	0.71568	0.79873	37	818
IR	0.78378	0.7767	0.62162	0.6699	0.6212	0.63107	0.62568	0.63592	0.62568	0.65476	0.62762	0.66019	37	206
JAK	0.81081	0.85843	0.75676	0.7259	0.7544	0.71687	0.7561	0.7259	0.76378	0.71084	0.7676	0.71084	32	332
MAPK	0.84	0.95429	0.84	0.92622	0.82	0.92903	0.8184	0.92983	0.8213	0.929	0.8335	0.92542	50	2494
p34CDC2	0.80952	0.9165	0.78571	0.89545	0.7851	0.86626	0.7867	0.87712	0.78571	0.8786	0.7893	0.8794	42	1473
PAK	0.87879	0.92069	0.75758	0.82474	0.72727	0.82806	0.7277	0.8272	0.7285	0.8281	0.7307	0.82196	33	1803
PKA	0.9011	0.91699	0.9011	0.90463	0.9009	0.90426	0.901	0.90424	0.9011	0.90451	0.9013	0.9028	182	8168
PKB	0.875	0.95086	0.875	0.92514	0.8737	0.91371	0.8751	0.92371	0.8749	0.92514	0.8713	0.9257	40	3500
PKC	0.81988	0.85871	0.80124	0.83468	0.78261	0.83416	0.80124	0.83639	0.80745	0.83245	0.80988	0.83399	161	5825
Src	0.7625	0.80091	0.7375	0.71672	0.725	0.70535	0.7175	0.7181	0.7225	0.7117	0.725	0.71176	80	879
